# Supplementary material for: A mouse ear skin model to study the dynamics of innate immune responses against Staphylococcus aureus biofilms
Source: BMC Microbiol. 2020 Jan 29;20:22. doi: 10.1186/s12866-019-1635-z (PMC6990489; doi:10.1186/s12866-019-1635-z)
Supplement: Supplementary file 2 — Additional file 2: Table S1. Tables presenting raw data used for the preparation of calibrated Staphylococcus aureus biofilm and planktonic inocula. [file 12866_2019_1635_MOESM2_ESM.xlsx]

## Sheet: Feuil1
	Well 1			Well 2			Well 3				Planktonic form (CFUs per inoculum x 107)	24 h-biofilm (CFUs per inoculum x 107)
	Sample 1	Sample 2	Sample 3	Sample 1	Sample 2	Sample 3	Sample 1	Sample 2	Sample 3		11700000	21300000
Experiment 1	9880000	14400000	8740000	7600000	10300000	6840000	6080000	12900000	8740000		9900000	14100000
Mean (CFUs per 3 samples)	1.10067e+07			8.24667e+06			9240000				8020000	16500000
Standard deviation	2.99348e+06			1.81839e+06			3.43738e+06				11100000	21800000
Experiment 2	1.37e+07	1.63e+07	14100000	1.37e+07	9500000	8740000	7600000	7980000	8.36e+06		6990000	15700000
Mean (CFUs per 3 samples)	14700000			1.06467e+07			7980000				9540000	12200000
Standard deviation	1.4e+06			2.67143e+06			380000				4770000	18900000
Experiment 3	7600000	9120000	6080000	4560000	19000000	21300000	5320000	15200000	1.37e+07		8910000	12600000
Mean (CFUs per 3 samples)	7600000			1.49533e+07			1.14067e+07				5720000	6160000
Standard deviation	1520000			9.07406e+06			5.3243e+06				12400000	5800000
											7240000	9540000
											11900000	10400000
											14300000	19100000
											9480000	6880000
											10400000	10800000
											7350000	19900000
											10800000	12700000
												6820000
												4670000
												7810000
												5260000
												13100000
												9290000
												5000000
												4390000
												8380000
												6190000
										Mean (CFUs per inoculum)	9.44235e+06	1.1307e+07
										Standard deviation	2.53038e+06	5.49096e+06
