# Supplementary material for: A mouse ear skin model to study the dynamics of innate immune responses against Staphylococcus aureus biofilms
Source: BMC Microbiol. 2020 Jan 29;20:22. doi: 10.1186/s12866-019-1635-z (PMC6990489; doi:10.1186/s12866-019-1635-z)
Supplement: Supplementary file 3 — Additional file 3: Table S2. Table presenting raw data used to measure the ratio of the sum of EGFP fluorescence intensities to ROI areas. [file 12866_2019_1635_MOESM3_ESM.xlsx]

## Sheet: Feuil1
Inoculum	Experiment	Hours post injection (hours)	ROI area	Sum of EGFP fluorescence intensities of each pixel in the ROI	Ratio of sum of EGFP fluorescence intensities of each pixel in the ROI per ROI area
Planktonic bacteria	Experiment 1	26	6.35468e+07	65197042059	1025.97
		4.45	5.71997e+07	14815666595	259.017
	Experiment 2	27.3	3.91586e+07	47199577468	1205.34
		5.3	3.78839e+07	8630182188	227.806
	Experiment 3	26	3.99325e+07	36278660555	908.501
		5.3	3.99591e+07	8742870330	218.795
	Experiment 4	26.5	4.10828e+07	47955078734	1167.28
		6	4.1083e+07	19271426222	469.085
Biofilm bacteria	Experiment 1	26.3	3.24652e+07	22267430354	685.885
		4.45	3.24652e+07	6771044246	208.563
	Experiment 2	27.3	5.06956e+07	29159224256	575.183
		4.45	5.06956e+07	9678272794	190.91
	Experiment 3	28.2	3.05576e+07	33185382092	1085.99
		6.2	3.05567e+07	9899167343	323.96
	Experiment 4	27.45	3.67441e+07	34411916694	936.53
		5.15	3.67442e+07	6826723940	185.79
TS culture medium	Experiment 1	27.45	3.41182e+07	9953087096	291.724
		4.2	3.41182e+07	7104435696	208.23
	Experiment 2	26.15	1.23397e+07	2446001241	198.222
		5.15	1.23443e+07	2099035969	170.041
	Experiment 3	23.15	6.287e+06	1172712335	186.53
		5.3	6.28691e+06	1142757820	181.768
	Experiment 4	26	1.62335e+07	3086289085	190.118
		5	1.62338e+07	2995846771	184.544
