# Supplementary material for: A mouse ear skin model to study the dynamics of innate immune responses against Staphylococcus aureus biofilms
Source: BMC Microbiol. 2020 Jan 29;20:22. doi: 10.1186/s12866-019-1635-z (PMC6990489; doi:10.1186/s12866-019-1635-z)
Supplement: Supplementary file 8 — Additional file 8: Table S3. Table presenting the average speed of all cells in infected and control mice at early and late time points. Raw data extracted from Imaris software. [file 12866_2019_1635_MOESM8_ESM.xlsx]

## Sheet: Feuil1
Cell number	Average Speed At Early Time-Points (µm/min)			Average Speed At Late Time-Points (µm/min)
	Control	Planktonic form	Biofilm form	Control	Planktonic form	Biofilm form
1	0.65856	1.5042	0.81288	4.0974	2.76756	0.83106
2	8.19606	5.4957	0.54948	3.68616	5.65566	2.50914
3	3.89706	1.8876	2.64258	9.82728	3.83052	0.98664
4	2.46954	1.50456	4.16466	3.27282	4.8327	0.98514
5	6.57378	5.55264	0.8277	6.0315	5.64294	1.11144
6	5.68644	1.28064	1.7952	2.0658	2.93868	1.56072
7	3.38928	4.55034	1.26102	3.24186	8.0784	2.16618
8	3.61704	1.66746	1.59678	9.44184	4.49106	1.0746
9	1.83936	3.00336	4.78812	3.6531	4.4058	0.84834
10	6.45102	6.87726	3.21432	6.89448	4.09506	1.54272
11	3.91212	0.57276	0.80994	4.21398	4.80222	1.12164
12	0.72324	2.43708	4.1955	3.6939	4.67088	1.47822
13	2.15064	0.2685	4.14144	1.52016	0.54978	1.20846
14	11.4409	7.48194	6.94914	4.08474	4.45296	1.1634
15	8.34336	5.1864	3.9654	3.96072	3.33138	2.06094
16	5.16072	4.58406	4.42662	4.42506	3.90354	1.1283
17	3.01266	9.46908	0.73626	6.21342	0.684	0.64566
18	2.7438	1.05102	7.30254	7.57782	5.67786	1.26906
19	4.98522	8.54682	5.89854	3.61914	2.2611	1.1436
20	3.91458	4.28964	1.04568	6.23508	4.02102	3.31158
21	1.98912	7.16544	4.16712	6.13446	0.58248	1.33578
22	3.147	0.9228	7.62624	6.25128	0.59412	3.38214
23	2.30814	0.54642	1.95492	5.7546	5.61714	1.34244
24	2.32956	1.8171	5.40096	3	6.92892	2.02164
25	2.13978	0.76212	0.26802	4.20462	4.69128	1.587
26	4.24908	0.3897	0.92154	4.03692	3.05022	1.72422
27	2.8854	0.20976	0.8442	4.63548	6.0477	0.93264
28	4.13826	1.27314	0.48834	7.37682	1.27158	1.47534
29	5.43876	0.39402	0.11046	3.12726	3.62094	1.33896
30	2.92578	1.4121	0.76578	2.1402	4.31652	0.95406
31	1.64538	0.8574	0.64512	4.36914	1.55352	0.68106
32	0.51966	0.45438	0.41094	8.00676	0.38436	2.11428
33	0.57612	0.89202	0.60954	8.26332	2.37642	0.7842
34	1.21248	7.19208	2.89902	5.96454	6.84294	3.07188
35	5.46558	1.5006	6.24912	7.10352	6.26382	0.80922
36	6.76356	2.80968	8.85978	8.28366	1.38348	0.65382
37	3.03018	1.22982	7.39722	5.05956	0.17604	2.62068
38	5.475	7.49424	0.63288	2.98266	0.42954	0.621
39	5.0745	9.58428	3.60474	2.23356	4.87428	2.34582
40	4.83396	8.99532	5.7636	7.64454	4.04484	0.78156
41	6.18294	17.1151	0.90594	7.12254	0.90564	0.4761
42	5.48028	4.71768	1.21362	3.46644	3.48288	0.76212
43	7.23864	9.23106	4.16088	4.25622	3.78846	0.98226
44	0.3837	5.58744	1.62162	4.95018	2.50686	0.74058
45	8.12352	0.5286	4.75494	7.93302	4.77192	2.18952
46	4.7202	5.92734	12.1085	5.15634	3.6156	1.7733
47	7.22652	5.2107	8.97858	7.25628	1.3728	1.27098
48	3.9888	5.53146	2.80878	7.57218	3.68706	4.36956
49	4.1616	11.7158	2.73666	7.93872	3.3825	1.56216
50	5.2851	8.40378	1.58052	8.58324	5.09046	1.03794
51	3.21432	7.01406	9.44832	6.10812	3.0261	1.63986
52	4.4286	8.07876	9.96312	6.6777	4.25574	1.09272
53	0.64806	5.5182	6.26256	8.55906	2.44494	0.73614
54	5.02128	10.1599	12.0468	5.25588	2.58864	2.77296
55	0.48138	4.67184	2.36382	4.41918	4.78956	0.45594
56	0.70866	9.50322	2.83122	2.7141	4.12998	0.39162
57	5.48604	9.2802	2.1462	7.16046	1.1319	1.43646
58	1.20456	9.82692	1.17258	3.07338	1.46316	3.13692
59	2.17104	2.41626	6.13452	3.01452	1.1547	1.69656
60	2.96334	9.46908	0.31656	1.21848	0.9174	2.73948
61	0.87276	15.8382	1.76076	4.69854	4.36482	1.0719
62	1.29906	7.92372	0.99906	0.3948	5.34144	1.98972
63	8.46888	9.04548	0.58578	0.35862	3.58788	1.173
64	1.83756	6.44004	0.44442	0.39576	6.02256	0.5979
65	1.09254	6.73548	7.09272	0.84894	3.89574	0.88668
66	5.27772	8.04276	10.3818	0.30768	5.39592	2.02968
67	1.68474	8.79666	2.30778	0.23142	5.09856	2.23686
68	1.08942	9.31914	5.64258	1.25106	2.637	1.6905
69	0.51126	11.3516	4.36572	5.64228	6.32418	1.72674
70	4.89252	1.02996	12.3223	0.3747	2.83308	1.5654
71	12.7609	1.0392	6.22374	0.53376	3.02778	1.8606
72	4.50168	1.56804	7.05186	0.52806	3.01908	0.71862
73	2.08548	1.84872	3.62742	0.8796	4.227	0.9558
74	5.94582	0.99318	5.68092	1.38078	4.86534	1.34964
75	4.89252	1.75188	6.55782	0.52752	5.2869	1.03842
76	2.47614	1.02924	1.69962	0.66594	0.95226	0.9642
77	4.66086	1.28886	5.41704	0.62694	3.20286	2.36352
78	3.80142	0.90972	2.72064	0.44496	2.95464	0.87444
79	3.3612	3.86208	6.83112	1.32288	0.8328	0.5439
80	1.74294	0.35178	5.20344	1.01304	3.13776	1.45452
81	4.38342	0.23034	9.35028	3.50406	2.5896	0.72402
82	1.48704	0.1809	8.01708	1.70586	4.11024	1.02492
83	2.54802	0.59118	2.5803	1.5495	6.57246	0.4482
84	3.80862	3.09858	6.18882	1.79856	6.63198	0.81786
85	2.70468	1.21842	2.7999	3.14118	3.41784	1.3623
86	0.77382	9.85212	6.9486	1.77858	2.74032	1.5588
87	1.79796	13.0733	10.5712	1.9116	1.84776	0.92034
88	2.62338	9.60582	6.85674	0.79338	4.01832	1.86354
89	4.24452	0.64524	7.61736	0.7554	2.83638	2.44014
90	2.46912	8.17284	2.38986	0.6483	2.79642	1.53336
91		17.7253	7.10772	2.21052	1.96098	0.41724
92		1.02366	5.3502	1.10136	5.31504	0.1488
93		1.34376	7.25178	2.0217	3.8478	0.19824
94		2.20002	7.98372	1.97142	2.05908	0.2463
95		7.90002	5.26866		5.47272	0.23412
96		5.63016	5.64552		3.02436	0.225
97		4.78902	3.40494		4.1859	0.29928
98		1.59954	1.45254		4.88232	0.1089
99		5.82138	0.51096		4.76352	0.6375
100		3.01776	7.54524		2.71206	0.0942
101		6.22704	5.12754		3.6597	0.10842
102		11.0509	0.5637		0.69156	0.09378
103		5.62302	0.96852		3.14094	0.12216
104		3.6924	7.90116		7.4826	0.28788
105		10.4426	3.22602		5.03118	0.04758
106		4.1424	1.11306		3.09996	0.73386
107		3.92346	4.44942		5.22084	0.12354
108		1.61082	10.2533		2.92788	0.30486
109		11.5154	7.09014		4.47024	0.12066
110		5.51508	5.46006		4.38306	0.1749
111		0.77868	8.84244		4.88328	0.44466
112		0.74676	0.56364		3.40572	1.0341
113		7.99758	7.31772		1.06554	0.19548
114		2.55858	6.4824		5.16702	0.39342
115		1.13898	0.48564		7.74528	0.20784
116		3.53196	0.2829		4.81758	0.13638
117		5.13624	0.74094		7.91088	0.24384
118		6.13308	1.19448		5.43894	0.59796
119		6.414	0.70026		6.27246	2.41404
120		1.00968	0.43326		0.63504	3.00666
121		5.32494	0.22992		0.16668	5.7609
122		7.57578	0.24492		0.2619	1.58406
123		6.6945	0.23226		0.3636	2.48256
124		5.39976	0.33228		2.7513	0.59358
125		2.47842	0.18774		5.6625	0.70752
126		7.9728	0.25416		3.34986	1.79874
127		5.57214	0.39744		5.58618	2.80974
128		7.37778	0.69492		3.57156	2.2257
129		0.72228	1.02816		3.2565	1.64958
130		7.14108	0.57156		1.81146	2.4006
131		0.94602	0.82278		2.66526	1.81296
132		6.32796	0.15168		4.8873	2.8518
133		2.5326	1.32432		2.33892	1.10262
134		7.10454	0.26808		4.46796	0.3786
135		7.1409	1.87572		5.74872	0.40092
136		7.9029	0.55842		3.31014	3.00084
137		4.66686	1.41888		3.93468	1.07502
138		4.7154	0.52362		7.46478	1.91262
139		6.59046	0.63516		2.80044	0.76914
140		9.16644	0.7494		2.544	1.55952
141		8.54178	4.01832		3.90246	0.15546
142		2.2143	0.25914		5.06472	2.4117
143		5.80206	0.5073		0.67998	1.53006
144		11.5319	0.19134		4.48638	0.48822
145		2.80404	0.34158		0.36288	2.2944
146		0.2163	0.18552		2.94624	2.04396
147		1.41504	0.31776		3.63498	2.76366
148		0.27072	0.20952		4.29498	0.59844
149		0.26538	0.72144		4.05618	3.99234
150		2.49486	0.144		4.4628	1.51512
151		2.7399	0.0945		3.64332	3.75222
152		2.8977	0.0873		0.8106	0.5502
153		3.61248	0.39264		2.04954	1.76082
154		3.90336	0.29376		0.28578	3.30822
155		0.50712	0.44574		2.20224	2.58156
156		1.21362	0.42444		4.37946	0.85836
157		0.57078	0.85338		4.74312	3.15804
158		2.94912	0.48132		6.8124	1.68204
159		0.70272	0.62016		4.59882	4.2705
160		1.35018	0.62016		3.531	5.259
161		0.9165	1.96548		6.0942	3.5502
162		0.75786	0.5841		5.11464	2.00076
163		0.78912	1.3731		4.6305	1.23318
164		1.84218	0.71022		4.33194	3.57618
165		1.0701	0.23562		3.88404	1.1727
166		0.31722	0.7572		5.19762	2.05236
167		1.65786	0.6264		4.8399	0.34614
168		0.24174	5.81784		5.36892	1.25274
169		0.83964	0.77064		4.13964	1.18584
170		6.1248	5.06562		5.2959	1.66824
171		3.47208	0.91464		3.8253	1.02798
172		3.01116	0.84042		5.78532	1.41126
173		1.5612	0.2592		3.42438	1.29714
174		7.72362	0.56004		3.44766	1.1967
175		2.05152	0.73062		4.51764	1.14048
176		0.8724	5.00496		6.00036	3.41664
177		4.23498	0.61962		6.33258	0.64788
178		1.11456	0.34848		2.29938	1.57278
179		2.96352	0.73062		12.6401	2.00214
180		4.3512	0.41922		4.7838	0.94542
181		6.50658	0.57132		5.51568	0.96708
182		2.78388	0.23736		3.3675	1.03176
183		6.0936	0.51084		4.6968	1.03734
184		4.59504	3.96984		2.20926	0.65274
185		6.63054	2.11866		1.40136	1.272
186		9.56376	1.43346		2.31888	0.31344
187		10.5275	0.36858		3.91944	0.61362
188		1.49064	0.36858		7.78608	0.82938
189		0.56712	0.77718		5.12574	0.579
190		1.30566	0.67068		1.12596	2.9451
191		0.58872	2.50188		1.54788	1.57314
192		3.21324	0.46236		1.20042	0.25434
193		0.76266	1.22064		3.77442	0.3171
194		1.36308	0.26646		4.84188	0.40212
195		3.3045	0.5592		5.12004	0.92772
196		2.898	0.62724		1.46808	0.36594
197		3.00954	3.9873		4.12152	0.3693
198		0.87846	0.38292		4.59312	0.29844
199		2.09496	0.44418		3.70962	0.19626
200		4.19592	0.18882		5.41794	0.23886
201		1.28412	0.41958		1.65834	0.36822
202		2.84298	0.82314		1.58142	0.4245
203		2.42316	1.06194		6.42906	0.5487
204		1.56936	0.47448		2.84142	0.4452
205		1.97532	0.44256		2.00586	0.48534
206		2.70996	0.39984		2.15496	0.54948
207		4.24452	2.439		1.75206	0.32262
208		4.52436	2.46246		4.3716	1.26306
209		2.74152	1.7625		4.95594	0.40932
210		0.6081	2.49138		5.62434	0.46866
211		0.44202	0.56736		2.43048	0.99816
212		1.5273	0.57894		8.415	0.2448
213		2.4942	2.50314		5.33448	0.522
214		1.49766	1.87194		3.25368	0.1827
215		10.0114	1.82226		4.57914	0.3087
216		4.9032	2.26992		4.13136	0.25638
217		1.12392	0.4635		7.46232	0.70584
218		10.0093	2.78976		3.24414	0.46146
219		8.73	1.16742		3.68478	0.30468
220		7.62288	0.93312		5.36274	0.41286
221		3.91668	0.4269		5.7306	0.47196
222		13.1614	6.54342		6.21072	0.17064
223		9.72066	0.5421		5.05512	0.89856
224		5.58672	2.5482		3.68064	0.43956
225		2.26014	0.9387		3.7803	0.71076
226		9.57408	1.18356		4.51248	0.41724
227		8.1558	0.9633		5.01378	0.36666
228		11.1033	2.38146		4.50732	0.29112
229		4.89336	0.40758		2.14158	0.34596
230		6.9657	0.43956		2.06136	1.19814
231		1.0128	0.41004		3.90126	0.38784
232		0.71574	0.33414		6.42522	0.26166
233		0.73668	0.43806		5.14158	0.31596
234		1.24572	0.513		1.82508	0.28692
235		1.38642	0.45522		2.86422	1.59486
236		0.67728	0.7536		0.993	0.5562
237		0.822	0.54846		1.34532	0.14808
238		2.43666	1.09722		4.91916	2.21718
239		0.24582	0.38376		8.24118	0.807
240		2.78112	0.47658		2.41968	7.77126
241		0.87312	0.29802		7.19436	4.06698
242		3.68316	0.52248		4.56012	1.68708
243		9.3267	7.6236		10.0517	1.92174
244		0.94584	6.84054		9.07068	5.23302
245		2.86428	6.5208		1.6821	3.32256
246		1.72452	6.71022		4.6974	3.36576
247		7.7751	6.67188		5.6454	5.29062
248		1.69062	6.92478		9.44676	1.6014
249		0.54288	7.14504		8.24286	1.50726
250		1.4661	7.63476		4.31292	0.53196
251		0.87864	5.43744		2.88942	2.12682
252		1.71006	9.66414		1.88274	1.99218
253		9.4707	8.81802		6.7446	4.413
254		6.67896			6.57948	2.20068
255		1.84524			4.7661	3.1656
256		1.15716			3.41886	2.21046
257		3.5358			4.19046	2.02812
258		0.91326			6.14064	1.51842
259		0.32304			2.91828	5.51784
260		0.55752			3.89874	2.69106
261		0.32226			2.89512	4.28556
262		1.26348			2.93154	3.90438
263		4.70268			5.40528	3.56178
264		1.57398			3.09888	6.66408
265		0.36726			3.59574	1.38996
266		1.25622			2.70888	5.85504
267		8.0595			11.3366	6.7959
268		3.42126			4.06578	0.84894
269		3.75336			0.83154	3.55038
270		4.16256			1.31622	3.55368
271		6.37932			0.75168	1.9476
272		5.481			1.82424	2.2854
273		1.25922			3.58482	4.06512
274		4.4124			8.66988	7.82718
275		1.76874			6.47586	7.02288
276		3.28674			4.23024	1.25628
277		8.124			3.08682	3.57192
278		2.61348			1.69602	3.24564
279		7.87278			5.88564	3.77772
280		5.91516			7.81488	3.57492
281		4.40556			8.98116	4.4964
282		3.525			6.42276	4.8831
283		8.08938			6.6699	5.43978
284		5.46486			7.33542	1.46658
285		2.00622			11.6202	0.57636
286		1.87446			7.1805	2.0367
287		0.45516			4.65084	1.18824
288		0.72858			1.54278	4.77312
289		0.69078			3.10356	0.666
290		5.70768			2.35194	2.93448
291		7.99398			4.5504	3.83208
292		5.58606			1.4778	5.1735
293		5.0844			8.66892	1.94394
294		2.07654			6.77766	3.33966
295		3.82056			6.91674	4.31448
296		3.00312			7.90872	3.7581
297		0.86334			1.21482	4.89936
298		0.86334			3.75432	3.85392
299		7.90692			5.76102	4.6788
300		4.3482			6.63138	2.16402
301		1.30752			5.17332	5.44398
302		3.73644			4.78164	3.51276
303		2.01804			1.4133	5.21046
304		6.22182			5.63262	6.86784
305		2.58648			3.01746	3.2472
306		7.68156			3.76758	1.3677
307		5.52006			7.2717	4.47984
308		3.23814			8.65698	2.1126
309		6.7059			3.30192	5.43096
310		6.56844			8.60832	3.3819
311		6.69018			5.56272	2.73168
312		8.5185			7.57152	1.51044
313		7.74534			4.42494	2.48304
314		8.37162			7.12008	2.01018
315		6.57618			5.52006	0.41538
316					7.28226	1.04526
317					7.35324	2.6547
318					2.14116	3.99618
319					10.2209	4.5315
320					5.10162	4.72554
321					5.30598	1.03134
322					8.23056	2.45736
323					5.65842	6.38646
324					5.09934	3.23094
325					4.61628	2.49408
326					4.6566	5.69154
327					2.7087	2.49012
328					7.78398	1.95672
329					8.1762	0.8886
330					10.2883	1.97544
331					6.29274	4.72362
332					7.38468	2.97846
333					4.20222	1.93806
334					3.11994	2.2359
335					4.38594	2.65164
336					5.36178	2.39724
337					5.99418	4.90482
338					6.22992	4.82928
339					10.4794	7.57728
340					4.46022	3.26568
341					5.43192	2.0433
342					7.6347	6.51462
343					9.16482	3.68472
344					5.90604	1.30974
345					9.22836	1.4997
346					3.95004	3.98478
347					7.79358	1.9914
348					7.35036	3.6279
349					5.6904	5.90394
350					7.6578	6.02088
351					9.20076	3.56148
352					8.26926	2.0154
353					8.07612	4.0632
354					7.53984	4.59198
355					7.61946	9.54222
356					9.27678	4.85634
357					4.27212	5.11878
358					6.76308	7.14264
359					5.35872	3.47268
360					6.6462	1.89966
361					8.96718	4.32618
362					8.46684	2.50392
363					3.33834	5.08422
364					5.98512	3.40092
365					4.66626	5.25456
366					3.36732	4.97094
367					5.14926	2.72868
368					10.0693	4.64424
369					7.1631	5.32602
370					4.59018	3.73734
371					5.76756	4.55544
372					6.80214	3.97188
373					2.3361	5.43936
374					6.75552	5.76468
375					8.00298	4.24218
376					7.71678	1.85268
377					10.4986	1.9977
378					6.75828	7.87656
379					7.149	6.79248
380					5.85018	3.61908
381					5.45346	5.02464
382					1.67508	4.07184
383					6.4449	5.75412
384					1.46568	2.6664
385					1.45566	5.09922
386					1.01688	2.82996
387					2.06772	5.03898
388					0.92304	4.65738
389					1.93104	3.62544
390					1.93218	2.1234
391					1.93374	4.00512
392					0.90246	2.52972
393					1.29222	4.734
394					1.6116	1.80528
395					2.37276	7.28256
396					1.88172	4.43958
397					1.4109	3.46884
398					1.2723	3.36336
399					7.32438	6.60828
400					5.14176	3.5265
401					8.54514	4.31328
402					4.0995	3.9489
403					3.53964	3.75822
404					3.89382	2.4135
405					3.6987	4.16256
406					5.21424	4.66878
407					5.1579	3.95754
408					4.75452	2.7213
409					2.9787	1.56552
410					6.1173	0.43542
411					6.60384	6.68184
412					4.65858	0.76518
413					4.4103	1.12404
414					6.02238	6.34698
415					5.04972	1.923
416					3.49986	2.73666
417					5.09574	3.65172
418					4.01088	4.1841
419					8.86338	4.7451
420					3.15522	5.12262
421					6.34698	6.12612
422					4.87182	1.93164
423					7.2936	4.51386
424					5.17524	4.8546
425					4.1895	1.60512
426					4.52796	2.08182
427					5.5077	8.38074
428					3.67932	4.2906
429					7.17888	2.22558
430					4.90338	2.1717
431					3.91206	7.73262
432					4.73022	4.60968
433					5.52084	5.18442
434						3.30306
435						1.38714
436						5.7708
437						2.91888
438						6.12864
439						2.86872
440						5.6124
441						5.96424
442						3.94986
443						0.9753
444						4.01028
445						3.65412
446						12.5872
447						7.14912
448						4.98384
449						8.62404
450						2.6082
451						4.57128
452						4.61532
453						5.22288
454						6.50736
455						5.54856
456						3.3081
457						2.13546
458						1.82568
459						5.63448
460						4.80798
461						9.48204
462						10.1686
463						4.3251
464						1.93128
465						4.96386
466						3.96684
467						3.90126
468						2.6055
469						3.58188
470						3.33138
471						3.18372
472						4.43016
473						6.2019
474						6.08838
475						5.63472
476						3.53274
477						3.40338
478						2.00154
479						2.86632
480						3.63624
481						3.79956
482						3.67674
483						3.29364
484						1.96074
485						2.79588
486						2.52054
487						7.95504
488						1.82982
489						4.95846
490						7.33098
491						4.57698
492						5.74914
493						3.07344
494						4.89708
495						5.2581
496						2.25822
497						3.7254
498						4.84482
499						4.0155
500						2.23392
501						1.73862
502						3.97284
503						1.62786
504						5.85684
505						7.296
506						6.30114
507						2.19348
508						2.04612
509						3.3837
510						6.31278
511						10.4114
512						2.56842
513						0.32118
514						0.45456
515						0.41298
516						0.33888
517						0.23724
518						0.41586
Mean	3.71697	4.18845	2.77987	3.87323	4.48824	2.64167
Median	3.37524	3.21324	1.18356	3.63612	4.42494	2.07138
