# Supplementary material for: A mouse ear skin model to study the dynamics of innate immune responses against Staphylococcus aureus biofilms
Source: BMC Microbiol. 2020 Jan 29;20:22. doi: 10.1186/s12866-019-1635-z (PMC6990489; doi:10.1186/s12866-019-1635-z)
Supplement: Supplementary file 9 — Additional file 9: Table S4. Table presenting the straightness of all cells in infected and control mice at early and late time points. Raw data extracted from Imaris software. [file 12866_2019_1635_MOESM9_ESM.xlsx]

## Sheet: Feuil1
Cell number	Straightness At Early Time-Points			Straightness At Late Time-Points
	Control	Planktonic form	Biofilm form	Control	Planktonic form	Biofilm form
1	0.260487	0.19742	0.157303	0.220703	0.38712	0.191501
2	0.987205	0.443224	0.458629	0.617667	0.740492	0.22845
3	0.730653	0.931374	0.522905	0.687445	0.733327	0.311696
4	0.398927	0.08209	0.722042	0.264906	0.299073	0.126619
5	0.854709	0.415488	0.233691	0.932696	0.816383	0.068583
6	0.597283	0.061403	0.295706	0.162976	0.893681	0.143095
7	0.291641	0.6255	0.064219	0.265157	0.6654	0.066453
8	0.454597	0.21602	0.141809	0.372267	0.102061	0.152433
9	0.117207	0.061514	0.192382	0.222389	0.752154	0.186685
10	0.607443	0.698079	0.490956	0.541897	0.650136	0.087697
11	0.78676	0.330675	0.742206	0.235501	0.625786	0.226786
12	0.154782	0.43767	0.194824	0.114317	0.560492	0.213489
13	0.741831	0.655322	0.417404	0.177851	0.113873	0.124009
14	0.998786	0.797971	0.598116	0.207774	0.520714	0.245863
15	0.365351	0.933648	0.954992	0.216013	0.799706	0.094546
16	0.278696	0.960238	0.928729	0.176772	0.336262	0.183973
17	0.477005	0.733218	0.670221	0.325867	0.102936	0.278854
18	0.537023	0.1138	0.510479	0.086918	0.246225	0.138396
19	0.412872	0.756096	0.976407	0.218932	0.340221	0.147497
20	0.323803	0.765017	0.991188	0.311265	0.418674	0.057346
21	0.280836	0.533094	0.442015	0.597836	0.172221	0.115756
22	0.403573	0.392856	0.574016	0.480049	0.095997	0.298377
23	0.242958	0.166548	0.969432	0.558545	0.420187	0.073009
24	0.957014	0.084722	0.244616	0.162824	0.111425	0.078491
25	0.580263	0.077501	0.935378	0.181865	0.55574	0.108332
26	0.768927	0.355405	0.65511	0.271336	0.466907	0.084955
27	0.794471	0.214826	0.226736	0.432374	0.725678	0.198399
28	0.870996	0.102589	0.445311	0.82959	0.071448	0.073587
29	0.952853	0.263611	0.368117	0.226427	0.659166	0.15543
30	0.119812	0.078068	0.152446	0.201874	0.543424	0.125232
31	0.240009	0.013237	0.420496	0.256101	0.02606	0.240794
32	0.530177	0.330572	0.441172	0.420804	0.255695	0.118709
33	0.220218	0.134837	0.467325	0.244213	0.60818	0.176649
34	0.555599	0.923091	0.565098	0.486158	0.857347	0.849054
35	0.197433	0.124335	0.374925	0.547312	0.600279	0.145087
36	0.1673	0.507594	0.108154	0.070904	0.180149	0.170955
37	0.395845	0.062828	0.85953	0.061271	0.356879	0.271014
38	0.247915	0.705804	0.778615	0.30024	0.370263	0.453799
39	0.89163	0.438243	0.282883	0.694224	0.292854	0.041924
40	0.545697	0.249303	0.21957	0.221214	0.3164	0.197415
41	0.862634	0.98513	0.725917	0.838927	0.102906	0.264751
42	0.683794	0.690672	0.070184	0.276061	0.569447	0.133429
43	0.964609	0.536388	0.224123	0.185124	0.24085	0.295397
44	0.333739	0.455087	0.638765	0.22103	0.421456	0.276026
45	0.453959	0.184052	0.647814	0.153252	0.069225	0.153858
46	0.66955	0.909156	0.061223	0.387759	0.655713	0.117661
47	0.964578	0.808519	0.923726	0.247095	0.202088	0.080396
48	0.238916	0.748044	0.87626	0.280219	0.90304	0.044816
49	0.238866	0.552776	0.626016	0.211741	0.113825	0.158542
50	0.248579	0.387929	0.532785	0.254083	0.45309	0.199719
51	0.445141	0.641547	0.188568	0.350073	0.043818	0.082078
52	0.662443	0.867907	0.986843	0.134135	0.207064	0.111988
53	0.246272	0.435852	0.994692	0.207928	0.717138	0.211278
54	0.907478	0.874768	0.93196	0.171927	0.403742	0.065323
55	0.209677	0.394684	0.930402	0.522096	0.750072	0.238935
56	0.486549	0.868555	0.540927	0.489698	0.403017	0.377216
57	0.876657	0.893546	0.591078	0.781218	0.170602	0.110807
58	0.713576	0.489921	0.304518	0.231645	0.070433	0.540805
59	0.953671	0.748403	0.180584	0.268988	0.100683	0.045825
60	0.480047	0.733218	0.580798	0.219245	0.043336	0.038859
61	0.097858	0.918495	0.38419	0.414127	0.660017	0.035816
62	0.821709	0.759295	0.0911	0.193595	0.431339	0.13996
63	0.287256	0.270886	0.349318	0.102504	0.427666	0.546315
64	0.30617	0.806157	0.229013	0.058723	0.771243	0.116323
65	0.143907	0.754917	0.233559	0.156357	0.222309	0.173574
66	0.155169	0.776648	0.654001	0.185058	0.859619	0.037177
67	0.396997	0.846563	0.57199	0.178474	0.917702	0.098267
68	0.098686	0.818721	0.346046	0.406839	0.125974	0.056915
69	0.173968	0.846533	0.798424	0.501867	0.993419	0.073368
70	0.230908	0.197049	0.534435	0.278528	0.385588	0.130194
71	0.853249	0.151161	0.821603	0.236677	0.440555	0.169037
72	0.793215	0.216942	0.723772	0.267559	0.244028	0.186964
73	0.674931	0.059001	0.71625	0.166489	0.490729	0.148657
74	0.399751	0.114138	0.021876	0.101274	0.846071	0.128039
75	0.60693	0.130501	0.886444	0.240264	0.952302	0.110361
76	0.627276	0.255908	0.739933	0.363549	0.175468	0.152815
77	0.425281	0.092212	0.417785	0.366617	0.33782	0.100674
78	0.151486	0.11681	0.741059	0.083554	0.988894	0.10783
79	0.566924	0.367173	0.513276	0.175898	0.269855	0.26814
80	0.119106	0.281919	0.608034	0.484123	0.645404	0.122843
81	0.43723	0.290499	0.330837	0.033812	0.421056	0.263369
82	0.063984	0.370171	0.812674	0.181685	0.170591	0.102186
83	0.13379	0.246045	0.10783	0.534447	0.863825	0.291093
84	0.355894	0.600307	0.16986	0.67125	0.157344	0.138752
85	0.077679	0.240024	0.801118	0.09732	0.544016	0.070194
86	0.079793	0.924812	0.849957	0.11212	0.61462	0.069287
87	0.151565	0.961472	0.673538	0.150283	0.366958	0.113382
88	0.057747	0.927089	0.64896	0.47016	0.776299	0.079909
89	0.83914	0.197405	0.416236	0.158736	0.567874	0.042715
90	0.344512	0.921262	0.219915	0.332176	0.245632	0.100028
91		0.965583	0.636136	0.207617	0.514374	0.429427
92		0.153784	0.688671	0.244224	0.484334	0.216499
93		0.018202	0.37333	0.087611	0.632314	0.165084
94		0.03497	0.756882	0.163252	0.794801	0.128716
95		0.167606	0.367411		0.439608	0.185538
96		0.676885	0.399532		0.740436	0.136127
97		0.356956	0.82535		0.709076	0.190932
98		0.250645	0.452154		0.628849	0.262972
99		0.481404	0.116006		0.615242	0.216745
100		0.523258	0.122953		0.624796	0.261055
101		0.967016	0.67712		0.587452	0.40921
102		0.69031	0.659719		0.047167	0.431452
103		0.717654	0.2609		0.662286	0.311432
104		0.46769	0.786094		0.855001	0.198805
105		0.732761	0.715073		0.575749	0.583983
106		0.192986	0.519359		0.251779	0.02288
107		0.597972	0.186045		0.80194	0.208782
108		0.150452	0.309134		0.818294	0.096224
109		0.80509	0.896722		0.938461	0.211277
110		0.492014	0.347087		0.793579	0.167672
111		0.071934	0.744429		0.848757	0.192029
112		0.339136	0.575309		0.461613	0.182067
113		0.764197	0.153587		0.49762	0.294835
114		0.272332	0.34291		0.684888	0.677121
115		0.071963	0.85302		0.935747	0.372681
116		0.029167	0.1054		0.644023	0.190601
117		0.695312	0.179729		0.947464	0.472912
118		0.546768	0.674212		0.845746	0.334596
119		0.522414	0.044617		0.727443	0.713905
120		0.052124	0.219958		0.111241	0.35001
121		0.752968	0.605682		0.200966	0.854452
122		0.762455	0.313963		0.288224	0.120174
123		0.863455	0.032959		0.443003	0.599699
124		0.513269	0.211654		0.402229	0.220607
125		0.651619	0.094522		0.767788	0.474261
126		0.926467	0.028111		0.383733	0.174604
127		0.596982	0.3166		0.773519	0.056159
128		0.69195	0.095137		0.290042	0.333137
129		0.136094	0.404231		0.968672	0.268861
130		0.722108	0.089897		0.432038	0.387523
131		0.422032	0.070555		0.520747	0.692007
132		0.613379	0.46778		0.662924	0.082559
133		0.105007	0.327767		0.552875	0.77198
134		0.674462	0.646637		0.899672	0.280232
135		0.706251	0.155279		0.895615	0.206616
136		0.671127	0.810797		0.531734	0.324906
137		0.710716	0.246815		0.721253	0.144264
138		0.656376	0.243537		0.595389	0.560892
139		0.825077	0.261471		0.256816	0.302972
140		0.623134	0.377229		0.793422	0.611466
141		0.854796	0.035909		0.901477	0.605721
142		0.241343	0.17039		0.917307	0.209292
143		0.757419	0.158489		0.123431	0.471962
144		0.740366	0.098576		0.746391	0.168011
145		0.232448	0.02151		0.187503	0.14947
146		0.239275	0.073271		0.616401	0.472462
147		0.32682	0.069958		0.284966	0.676595
148		0.151717	0.368522		0.431202	0.221054
149		0.082976	0.080247		0.838652	0.516482
150		0.217684	0.496307		0.788842	0.093189
151		0.028836	0.23101		0.38739	0.34137
152		0.237042	0.491482		0.175161	0.389017
153		0.177482	0.20674		0.247106	0.318616
154		0.493514	0.190822		0.341914	0.324849
155		0.340628	0.2516		0.134715	0.435253
156		0.073756	0.223334		0.203415	0.135031
157		0.080355	0.154936		0.727674	0.097707
158		0.043537	0.261742		0.721898	0.320957
159		0.082653	0.410384		0.483548	0.506685
160		0.16712	0.410384		0.52585	0.283261
161		0.133679	0.14656		0.908744	0.117809
162		0.056517	0.424798		0.91305	0.015772
163		0.109315	0.074876		0.61073	0.383939
164		0.029935	0.374933		0.966855	0.388212
165		0.06176	0.241778		0.561613	0.343539
166		0.144181	0.074584		0.268318	0.699423
167		0.077577	0.062536		0.912092	0.272808
168		0.285837	0.410266		0.909509	0.534222
169		0.194508	0.182199		0.761944	0.676566
170		0.604727	0.418967		0.802625	0.134973
171		0.497281	0.151358		0.791615	0.274064
172		0.072632	0.077483		0.702549	0.164494
173		0.212477	0.322985		0.971806	0.135324
174		0.590056	0.252028		0.549145	0.206234
175		0.25026	0.143784		0.453942	0.237724
176		0.561646	0.485565		0.997315	0.1615
177		0.173108	0.139823		0.935344	0.858476
178		0.114791	0.234926		0.592579	0.548365
179		0.053448	0.143784		0.945719	0.18675
180		0.412587	0.197311		0.623344	0.142313
181		0.611362	0.197389		0.713076	0.140724
182		0.189306	0.388482		0.604631	0.094772
183		0.735673	0.222378		0.704722	0.524229
184		0.653653	1		0.331846	0.210914
185		0.381584	0.57769		0.105641	0.388692
186		0.255769	0.156927		0.052416	0.198882
187		0.576191	0.271872		0.331817	0.200308
188		0.429107	0.271872		0.752271	0.313937
189		0.030725	0.346593		0.373307	0.445298
190		0.070039	0.195603		0.454522	0.755854
191		0.056	0.041031		0.144189	0.272123
192		0.019819	0.243652		0.107996	0.26955
193		0.183059	0.626144		0.383173	0.455085
194		0.128943	0.387931		0.849435	0.31237
195		0.620827	0.254383		0.077961	0.266972
196		0.549386	0.153048		0.12424	0.374258
197		0.16872	0.838969		0.383556	0.453946
198		0.526293	0.2981		0.256163	0.426307
199		0.103896	0.29808		0.328135	0.434048
200		0.226443	0.535778		0.589618	0.239418
201		0.187808	0.229305		0.120944	0.346722
202		0.116729	0.372268		0.253065	0.208723
203		0.27853	0.148558		0.748093	0.271646
204		0.092897	0.497946		0.735362	0.311861
205		0.49642	0.221124		0.168977	0.261844
206		0.278538	0.201864		0.496979	0.510667
207		0.177988	0.236189		0.100687	0.440496
208		0.910148	0.683098		0.580362	0.086599
209		0.742477	0.071857		0.640333	0.41166
210		0.087471	0.042728		0.42007	0.456966
211		0.161168	0.164354		0.061216	0.187432
212		0.170127	0.088677		0.686035	0.515981
213		0.144424	0.435976		0.726331	0.321411
214		0.156604	0.034044		0.65286	0.429681
215		0.059186	0.081727		0.304626	0.211998
216		0.325693	0.057907		0.712119	0.4603
217		0.125527	0.195552		0.455957	0.371475
218		0.553623	0.43983		0.715595	0.334898
219		0.42709	0.107564		0.466969	0.246962
220		0.872799	0.169112		0.787992	0.348675
221		0.737094	0.164909		0.66051	0.411346
222		0.989874	0.640067		0.173473	0.613559
223		0.5721	0.205264		0.478831	0.182141
224		0.679316	0.411131		0.241231	0.573423
225		0.380578	0.152237		0.43703	0.086966
226		0.413691	0.143492		0.797201	0.367262
227		0.874592	0.077102		0.190297	0.512436
228		0.965047	0.121372		0.418812	0.444168
229		0.318502	0.275634		0.056194	0.343053
230		0.88938	0.215949		0.088937	0.224586
231		0.410407	0.220889		0.606786	0.343236
232		0.0681	0.273858		0.761516	0.283806
233		0.23419	0.222057		0.781898	0.410352
234		0.113284	0.17866		0.631489	0.470262
235		0.295492	0.238471		0.267773	0.160516
236		0.279199	0.2083		0.121541	0.266364
237		0.152928	0.196062		0.35867	0.522658
238		0.37172	0.093864		0.201949	0.46895
239		0.103175	0.26872		0.656788	0.949524
240		0.649387	0.242273		0.065834	0.873114
241		0.213208	0.341998		0.748954	0.807444
242		0.725918	0.217589		0.436594	0.562077
243		0.21961	0.44403		0.278702	0.111611
244		0.60247	0.543016		0.920255	0.528576
245		0.311042	0.695352		0.055511	0.44478
246		0.616213	0.60145		0.798344	0.204328
247		0.125863	0.304625		0.537974	0.195108
248		0.211199	0.629284		0.904409	0.664321
249		0.371621	0.789266		0.934206	0.057155
250		0.302184	0.828075		0.8463	0.265438
251		0.181293	0.271183		0.345708	0.591142
252		0.111594	0.940983		0.309399	0.201829
253		0.254768	0.96996		0.568656	0.836764
254		0.633417			0.702559	0.182541
255		0.225183			0.853899	0.621015
256		0.101206			0.602982	0.121741
257		0.342119			0.618819	0.083085
258		0.062114			0.723422	0.713955
259		0.214141			0.554758	0.533213
260		0.215013			0.748455	0.475203
261		0.295375			0.311646	0.155863
262		0.638179			0.674495	0.193311
263		0.635636			0.228286	0.728679
264		0.383541			0.064823	0.23721
265		0.121023			0.834778	0.362644
266		0.65335			0.192377	0.394811
267		0.899895			0.581504	0.928545
268		0.526573			0.482598	0.401906
269		0.63325			0.105175	0.290962
270		0.791124			0.875419	0.850033
271		0.892565			0.111133	0.109467
272		0.741645			0.448042	0.513064
273		0.107494			0.651119	0.469789
274		0.556428			0.564638	0.949892
275		0.133356			0.736149	0.639586
276		0.791917			0.275977	0.147722
277		0.678591			0.364203	0.331282
278		0.097705			0.08541	0.032146
279		0.179731			0.541599	0.104393
280		0.169937			0.757163	0.334175
281		0.884416			0.759891	0.660694
282		0.850779			0.594546	0.348712
283		0.917644			0.511098	0.695675
284		0.697136			0.473809	0.326413
285		0.068791			0.981728	0.607196
286		0.190043			0.720991	0.475049
287		0.324008			0.468689	0.060835
288		0.190905			0.245222	0.562285
289		0.316768			0.338985	0.174282
290		0.447			0.683583	0.067372
291		0.678515			0.423794	0.825537
292		0.414738			0.156725	0.655287
293		0.536918			0.642779	0.115259
294		0.302917			0.439371	0.682934
295		0.154742			0.636358	0.578188
296		0.222959			0.815341	0.501953
297		0.124069			0.076359	0.73663
298		0.124069			0.706335	0.536152
299		0.283269			0.89826	0.740502
300		0.654029			0.803407	0.076288
301		0.127981			0.734467	0.524683
302		0.505193			0.858869	0.409689
303		0.231348			0.332074	0.750049
304		0.628256			0.654124	0.768647
305		0.496691			0.177393	0.789637
306		0.436156			0.854187	0.057247
307		0.668634			0.26989	0.796122
308		0.512304			0.63635	0.235857
309		0.625096			0.460325	0.729367
310		0.38939			0.66319	0.367002
311		0.560955			0.862179	0.680147
312		0.760675			0.454498	0.151274
313		0.728191			0.433381	0.836561
314		0.812051			0.890745	0.102961
315		0.856255			0.813085	0.408117
316					0.675516	0.253747
317					0.279493	0.111846
318					0.533967	0.739051
319					0.900681	0.761816
320					0.605345	0.477403
321					0.87606	0.406439
322					0.661051	0.268699
323					0.966376	0.711968
324					0.544641	0.03419
325					0.601876	0.226242
326					0.641557	0.336549
327					0.788737	0.870679
328					0.850699	0.089527
329					0.904565	0.102767
330					0.473561	0.209618
331					0.693341	0.672759
332					0.727964	0.497977
333					0.793715	0.718196
334					0.347618	0.676364
335					0.091269	0.428494
336					0.542554	0.667164
337					0.479196	0.276088
338					0.693526	0.512678
339					0.283988	0.856561
340					0.669998	0.295968
341					0.34787	0.060242
342					0.448423	0.952098
343					0.151383	0.302476
344					0.196532	0.491145
345					0.427111	0.64561
346					0.134914	0.495813
347					0.273839	0.104415
348					0.724372	0.380286
349					0.34391	0.640147
350					0.10156	0.678774
351					0.775101	0.582731
352					0.488254	0.061826
353					0.588042	0.504437
354					0.41543	0.784776
355					0.109965	0.935679
356					0.594779	0.954495
357					0.120404	0.644327
358					0.446484	0.667673
359					0.39023	0.306357
360					0.33837	0.672412
361					0.203729	0.472523
362					0.4798	0.361509
363					0.516201	0.204854
364					0.103561	0.383485
365					0.174339	0.666227
366					0.360453	0.691548
367					0.113769	0.469205
368					0.091677	0.947882
369					0.523483	0.781204
370					0.546355	0.746333
371					0.432172	0.783915
372					0.538368	0.026987
373					0.321631	0.857935
374					0.10911	0.974287
375					0.398985	0.910706
376					0.102205	0.360616
377					0.092822	0.160092
378					0.656287	0.976924
379					0.85274	0.274814
380					0.514364	0.668939
381					0.211551	0.774513
382					0.542232	0.837267
383					0.495253	0.601601
384					0.038659	0.372646
385					0.036216	0.829482
386					0.083365	0.951855
387					0.440898	0.963559
388					0.116419	0.755834
389					0.020067	0.251276
390					0.059221	0.270606
391					0.024499	0.98657
392					0.054086	0.081882
393					0.057135	0.351598
394					0.05362	0.722552
395					0.278824	0.709123
396					0.107062	0.625546
397					0.081585	0.142622
398					0.080977	0.684898
399					0.74289	0.751141
400					0.670986	0.773526
401					0.649014	0.544964
402					0.308666	0.676217
403					0.209008	0.930406
404					0.313629	0.131857
405					0.524243	0.266947
406					0.540771	0.920897
407					0.629586	0.632709
408					0.278354	0.659026
409					0.460946	0.24123
410					0.782262	0.344879
411					0.220858	0.870856
412					0.256945	0.452939
413					0.317335	0.613207
414					0.571765	0.906374
415					0.169965	0.672662
416					0.392036	0.248063
417					0.621041	0.547546
418					0.537722	0.40076
419					0.829416	0.185214
420					0.54138	0.900398
421					0.044414	0.537605
422					0.451833	0.710476
423					0.881587	0.485496
424					0.667178	0.572286
425					0.588222	0.914436
426					0.628343	0.26835
427					0.595694	0.864495
428					0.346558	0.124521
429					0.268133	0.366478
430					0.260563	0.614872
431					0.156695	0.83857
432					0.138292	0.748393
433					0.544765	0.988422
434						0.58738
435						0.375131
436						0.371797
437						0.333774
438						0.811913
439						0.818836
440						0.788197
441						0.594175
442						0.165868
443						0.170891
444						0.713173
445						0.500506
446						0.923584
447						0.834015
448						0.972014
449						0.462119
450						0.265841
451						0.725731
452						0.370783
453						0.442756
454						0.998719
455						0.808761
456						0.470839
457						0.676979
458						0.928562
459						0.853701
460						0.971867
461						0.903939
462						0.636221
463						0.607135
464						0.520521
465						0.732744
466						0.101908
467						0.254021
468						0.951693
469						0.497128
470						0.715198
471						0.772005
472						0.443149
473						0.807175
474						0.583783
475						0.997376
476						0.325226
477						0.540165
478						0.651524
479						0.792404
480						0.712633
481						0.709777
482						0.748958
483						0.654558
484						0.755903
485						0.428021
486						0.681961
487						0.419901
488						0.333509
489						0.702457
490						0.965855
491						0.599592
492						0.798147
493						0.749177
494						0.91782
495						0.740178
496						0.724431
497						0.903629
498						0.938333
499						0.717589
500						0.450765
501						0.502226
502						0.681432
503						0.830103
504						0.879898
505						0.407476
506						0.929208
507						0.507997
508						0.726599
509						0.425767
510						0.923772
511						0.941185
512						0.983125
513						0.309646
514						0.155838
515						0.45743
516						0.316606
517						0.467793
518						0.272693
Mean	0.471705	0.426512	0.393019	0.30259	0.490436	0.423281
Median	0.419077	0.381584	0.322985	0.238471	0.49762	0.372221
