# Supplementary material for: A mouse ear skin model to study the dynamics of innate immune responses against Staphylococcus aureus biofilms
Source: BMC Microbiol. 2020 Jan 29;20:22. doi: 10.1186/s12866-019-1635-z (PMC6990489; doi:10.1186/s12866-019-1635-z)
Supplement: Supplementary file 10 — Additional file 10: Table S5. Table presenting the average speed of cells in contact with bacteria or not in infected mice at early time points. Raw data extracted from Imaris software. [file 12866_2019_1635_MOESM10_ESM.xlsx]

## Sheet: Feuil1
Cell number	Average Speed Of Cells In Contact With Bacteria (µm/min)		Average Speed Of Cells Not In Contact With Bacteria (µm/min)
	Planktonic form	Biofilm form	Planktonic form	Biofilm form
1	1.5042	5.40096	1.22982	0.81288
2	5.4957	0.92154	7.49424	0.54948
3	1.8876	0.8442	9.58428	2.64258
4	1.50456	0.48834	8.99532	4.16466
5	5.55264	0.11046	17.1151	0.8277
6	1.28064	0.76578	4.71768	1.7952
7	4.55034	0.64512	9.23106	1.26102
8	1.66746	0.41094	5.58744	0.6288
9	3.00336	0.60954	0.5286	1.59678
10	6.87726	2.89902	5.92734	4.78812
11	0.57276	2.36382	5.2107	3.21432
12	2.43708	2.83122	5.53146	0.80994
13	0.2685	2.1462	11.7158	4.1955
14	7.48194	1.17258	8.40378	4.14144
15	5.1864	6.13452	7.01406	6.94914
16	4.58406	0.31656	8.07876	3.9654
17	9.46908	1.76076	5.5182	4.42662
18	1.05102	0.99906	10.1599	0.73626
19	8.54682	0.58578	4.67184	7.30254
20	4.28964	0.44442	9.50322	5.89854
21	7.16544	7.09272	9.2802	1.04568
22	0.9228	10.3818	9.82692	4.16712
23	0.54642	2.30778	2.41626	7.62624
24	1.8171	5.64258	9.46908	1.95492
25	0.76212	4.36572	15.8382	6.24912
26	0.3897	12.3223	7.92372	8.85978
27	0.20976	6.22374	9.04548	7.39722
28	1.27314	7.05186	6.44004	0.63288
29	0.39402	3.62742	6.73548	3.60474
30	1.4121	5.68092	8.04276	5.7636
31	0.8574	6.55782	8.79666	0.90594
32	0.45438	1.69962	9.31914	1.21362
33	0.89202	5.41704	11.3516	4.16088
34	7.19208	2.72064	1.02996	1.62162
35	1.5006	0.55842	1.0392	4.75494
36	2.80968	1.41888	1.56804	12.1085
37	2.80404	0.52362	1.84872	8.97858
38	0.2163	0.63516	0.99318	2.80878
39	1.41504	0.7494	1.75188	2.73666
40	0.27072	4.01832	1.02924	1.58052
41	0.26538	0.25914	1.28886	9.44832
42	2.49486	0.5073	0.90972	9.96312
43	2.7399	0.19134	3.86208	6.26256
44	2.8977	0.34158	0.35178	12.0468
45	3.61248	0.18552	0.23034	6.83112
46	3.90336	0.31776	0.1809	5.20344
47	0.50712	0.20952	0.59118	9.35028
48	1.21362	0.72144	3.09858	8.01708
49	0.57078	0.144	1.21842	2.5803
50	2.94912	0.0945	9.85212	6.18882
51	0.70272	0.0873	13.0733	2.7999
52	1.35018	0.39264	9.60582	6.9486
53	0.9165	0.29376	0.64524	10.5712
54	0.75786	0.44574	8.17284	6.85674
55	0.78912	0.42444	17.7253	7.61736
56	1.84218	0.85338	1.02366	2.38986
57	1.0701	0.48132	1.34376	7.10772
58	0.31722	0.62016	2.20002	5.3502
59	1.65786	0.62016	7.90002	7.25178
60	0.24174	1.96548	5.63016	7.98372
61	0.83964	0.5841	4.78902	5.26866
62	6.1248	1.3731	1.59954	5.64552
63	3.47208	0.71022	5.82138	3.40494
64	3.01116	0.23562	3.01776	1.45254
65	1.5612	0.7572	6.22704	0.51096
66	7.72362	0.6264	11.0509	7.54524
67	2.05152	5.81784	5.62302	5.12754
68	0.8724	0.77064	3.6924	0.5637
69	4.23498	5.06562	10.4426	0.96852
70	1.11456	0.91464	4.1424	7.90116
71	2.96352	0.84042	3.92346	3.22602
72	4.3512	0.2592	1.61082	1.11306
73	6.50658	0.56004	11.5154	4.44942
74	2.78388	0.73062	5.51508	10.2533
75	6.0936	5.00496	0.77868	7.09014
76	4.59504	0.61962	0.74676	5.46006
77	6.63054	0.34848	7.99758	8.84244
78	9.56376	0.73062	2.55858	0.56364
79	10.5275	0.41922	1.13898	7.31772
80	1.49064	0.57132	3.53196	6.4824
81	0.56712	0.23736	5.13624	0.48564
82	1.30566	0.51084	6.13308	0.2829
83	0.58872	3.96984	6.414	0.74094
84	3.21324	2.11866	1.00968	1.19448
85	0.76266	1.43346	5.32494	0.70026
86	1.36308	0.36858	7.57578	0.43326
87	3.3045	0.36858	6.6945	0.22992
88	2.898	0.77718	5.39976	0.24492
89	3.00954	0.67068	2.47842	0.23226
90	0.87846	2.50188	7.9728	0.33228
91	2.09496	0.46236	5.57214	0.18774
92	4.19592	1.22064	7.37778	0.25416
93	1.28412	0.26646	0.72228	0.39744
94	2.84298	0.5592	7.14108	0.69492
95	2.42316	0.62724	0.94602	1.02816
96	1.56936	3.9873	6.32796	0.57156
97	1.97532	0.38292	2.5326	0.82278
98	2.70996	0.44418	7.10454	0.15168
99	4.24452	0.18882	7.1409	1.32432
100	4.52436	0.41958	7.9029	0.26808
101	2.74152	0.82314	4.66686	1.87572
102	0.6081	1.06194	4.7154	7.6236
103	0.44202	0.47448	6.59046	6.84054
104	1.5273	0.44256	9.16644	6.5208
105	2.4942	0.39984	8.54178	6.71022
106	1.49766	2.439	2.2143	6.67188
107	10.0114	2.46246	5.80206	6.92478
108	4.9032	1.7625	11.5319	7.14504
109	1.12392	2.49138	1.25622	7.63476
110	10.0093	0.56736	8.0595	5.43744
111	8.73	0.57894	3.42126	9.66414
112	7.62288	2.50314	3.75336	8.81802
113	3.91668	1.87194	4.16256
114	13.1614	1.82226	6.37932
115	9.72066	2.26992	5.481
116	5.58672	0.4635	1.25922
117	2.26014	2.78976	4.4124
118	9.57408	1.16742	1.76874
119	8.1558	0.93312	3.28674
120	11.1033	0.4269	8.124
121	4.89336	6.54342	2.61348
122	6.9657	0.5421	7.87278
123	1.0128	2.5482	5.91516
124	0.71574	0.9387	4.40556
125	0.73668	1.18356	3.525
126	1.24572	0.9633	8.08938
127	1.38642	2.38146	5.46486
128	0.67728	0.40758	2.00622
129	0.822	0.43956	1.87446
130	2.43666	0.41004	0.45516
131	0.24582	0.33414	0.72858
132	2.78112	0.43806	0.69078
133	0.87312	0.513	5.70768
134	3.68316	0.45522	7.99398
135	9.3267	0.7536	5.58606
136	0.94584	0.54846	5.0844
137	2.86428	1.09722	2.07654
138	1.72452	0.38376	3.82056
139	7.7751	0.47658	3.00312
140	1.69062	0.29802	0.86334
141	0.54288	0.52248	0.86334
142	1.4661		7.90692
143	0.87864		4.3482
144	1.71006		1.30752
145	9.4707		3.73644
146	6.67896		2.01804
147	1.84524		6.22182
148	1.15716		2.58648
149	3.5358		7.68156
150	0.91326		5.52006
151	0.32304		3.23814
152	0.55752		6.7059
153	0.32226		6.56844
154	1.26348		6.69018
155	4.70268		8.5185
156	1.57398		7.74534
157	0.36726		8.37162
158			6.57618
Mean	3.05023	1.61978	5.31145	4.24356
Median	1.84218	0.71022	5.481	4.16277
