# Supplementary material for: A mouse ear skin model to study the dynamics of innate immune responses against Staphylococcus aureus biofilms
Source: BMC Microbiol. 2020 Jan 29;20:22. doi: 10.1186/s12866-019-1635-z (PMC6990489; doi:10.1186/s12866-019-1635-z)
Supplement: Supplementary file 11 — Additional file 11: Table S6. Table presenting the straightness of cells in contact with bacteria or not in infected mice at early time points. Raw data extracted from Imaris software. [file 12866_2019_1635_MOESM11_ESM.xlsx]

## Sheet: Feuil1
Cell number	Straightness Of Cells In Contact With Bacteria		Straightness Of Cells Not In Contact With Bacteria
	Planktonic form	Biofilm form	Planktonic form	Biofilm form
1	0.19742	0.935378	0.062828	0.157303
2	0.443224	0.65511	0.705804	0.458629
3	0.931374	0.226736	0.438243	0.522905
4	0.08209	0.445311	0.249303	0.722042
5	0.415488	0.368117	0.98513	0.233691
6	0.061403	0.152446	0.690672	0.295706
7	0.6255	0.420496	0.536388	0.064219
8	0.21602	0.441172	0.455087	0.141809
9	0.061514	0.467325	0.184052	0.192382
10	0.698079	0.565098	0.909156	0.490956
11	0.330675	0.374925	0.808519	0.742206
12	0.43767	0.540927	0.748044	0.194824
13	0.655322	0.591078	0.552776	0.417404
14	0.797971	0.304518	0.387929	0.598116
15	0.933648	0.180584	0.641547	0.954992
16	0.960238	0.580798	0.867907	0.928729
17	0.733218	0.38419	0.435852	0.670221
18	0.1138	0.0911	0.874768	0.510479
19	0.756096	0.349318	0.394684	0.976407
20	0.765017	0.229013	0.868555	0.991188
21	0.533094	0.233559	0.893546	0.442015
22	0.392856	0.654001	0.489921	0.574016
23	0.166548	0.57199	0.748403	0.969432
24	0.084722	0.346046	0.733218	0.244616
25	0.077501	0.798424	0.918495	0.108154
26	0.355405	0.534435	0.759295	0.85953
27	0.214826	0.821603	0.270886	0.778615
28	0.102589	0.723772	0.806157	0.282883
29	0.263611	0.71625	0.754917	0.21957
30	0.078068	0.021876	0.776648	0.725917
31	0.013237	0.886444	0.846563	0.070184
32	0.330572	0.739933	0.818721	0.224123
33	0.134837	0.417785	0.846533	0.638765
34	0.923091	0.741059	0.197049	0.647814
35	0.124335	0.513276	0.151161	0.061223
36	0.507594	0.246815	0.216942	0.923726
37	0.232448	0.243537	0.059001	0.87626
38	0.239275	0.261471	0.114138	0.626016
39	0.32682	0.377229	0.130501	0.532785
40	0.151717	0.035909	0.255908	0.188568
41	0.082976	0.17039	0.092212	0.986843
42	0.217684	0.158489	0.11681	0.994692
43	0.028836	0.098576	0.367173	0.93196
44	0.237042	0.02151	0.281919	0.930402
45	0.177482	0.073271	0.290499	0.608034
46	0.493514	0.069958	0.370171	0.330837
47	0.340628	0.368522	0.246045	0.812674
48	0.073756	0.080247	0.600307	0.10783
49	0.080355	0.496307	0.240024	0.16986
50	0.043537	0.23101	0.924812	0.801118
51	0.082653	0.491482	0.961472	0.849957
52	0.16712	0.20674	0.927089	0.673538
53	0.133679	0.190822	0.197405	0.64896
54	0.056517	0.2516	0.921262	0.416236
55	0.109315	0.223334	0.965583	0.219915
56	0.029935	0.154936	0.153784	0.636136
57	0.06176	0.261742	0.018202	0.688671
58	0.144181	0.410384	0.03497	0.37333
59	0.077577	0.410384	0.167606	0.756882
60	0.285837	0.14656	0.676885	0.367411
61	0.194508	0.424798	0.356956	0.399532
62	0.604727	0.074876	0.250645	0.82535
63	0.497281	0.374933	0.481404	0.452154
64	0.072632	0.241778	0.523258	0.116006
65	0.212477	0.074584	0.967016	0.122953
66	0.590056	0.062536	0.69031	0.67712
67	0.25026	0.410266	0.717654	0.659719
68	0.561646	0.182199	0.46769	0.2609
69	0.173108	0.418967	0.732761	0.786094
70	0.114791	0.151358	0.192986	0.715073
71	0.053448	0.077483	0.597972	0.519359
72	0.412587	0.322985	0.150452	0.186045
73	0.611362	0.252028	0.80509	0.309134
74	0.189306	0.143784	0.492014	0.896722
75	0.735673	0.485565	0.071934	0.347087
76	0.653653	0.139823	0.339136	0.744429
77	0.381584	0.234926	0.764197	0.575309
78	0.255769	0.143784	0.272332	0.153587
79	0.576191	0.197311	0.071963	0.34291
80	0.429107	0.197389	0.029167	0.85302
81	0.030725	0.388482	0.695312	0.1054
82	0.070039	0.222378	0.546768	0.179729
83	0.056	1	0.522414	0.674212
84	0.019819	0.57769	0.052124	0.044617
85	0.183059	0.156927	0.752968	0.219958
86	0.128943	0.271872	0.762455	0.605682
87	0.620827	0.271872	0.863455	0.313963
88	0.549386	0.346593	0.513269	0.032959
89	0.16872	0.195603	0.651619	0.211654
90	0.526293	0.041031	0.926467	0.094522
91	0.103896	0.243652	0.596982	0.028111
92	0.226443	0.626144	0.69195	0.3166
93	0.187808	0.387931	0.136094	0.095137
94	0.116729	0.254383	0.722108	0.404231
95	0.27853	0.153048	0.422032	0.089897
96	0.092897	0.838969	0.613379	0.070555
97	0.49642	0.2981	0.105007	0.46778
98	0.278538	0.29808	0.674462	0.327767
99	0.177988	0.535778	0.706251	0.646637
100	0.910148	0.229305	0.671127	0.155279
101	0.742477	0.372268	0.710716	0.810797
102	0.087471	0.148558	0.656376	0.44403
103	0.161168	0.497946	0.825077	0.543016
104	0.170127	0.221124	0.623134	0.695352
105	0.144424	0.201864	0.854796	0.60145
106	0.156604	0.236189	0.241343	0.304625
107	0.059186	0.683098	0.757419	0.629284
108	0.325693	0.071857	0.740366	0.789266
109	0.125527	0.042728	0.65335	0.828075
110	0.553623	0.164354	0.899895	0.271183
111	0.42709	0.088677	0.526573	0.940983
112	0.872799	0.435976	0.63325	0.96996
113	0.737094	0.034044	0.791124
114	0.989874	0.081727	0.892565
115	0.5721	0.057907	0.741645
116	0.679316	0.195552	0.107494
117	0.380578	0.43983	0.556428
118	0.413691	0.107564	0.133356
119	0.874592	0.169112	0.791917
120	0.965047	0.164909	0.678591
121	0.318502	0.640067	0.097705
122	0.88938	0.205264	0.179731
123	0.410407	0.411131	0.169937
124	0.0681	0.152237	0.884416
125	0.23419	0.143492	0.850779
126	0.113284	0.077102	0.917644
127	0.295492	0.121372	0.697136
128	0.279199	0.275634	0.068791
129	0.152928	0.215949	0.190043
130	0.37172	0.220889	0.324008
131	0.103175	0.273858	0.190905
132	0.649387	0.222057	0.316768
133	0.213208	0.17866	0.447
134	0.725918	0.238471	0.678515
135	0.21961	0.2083	0.414738
136	0.60247	0.196062	0.536918
137	0.311042	0.093864	0.302917
138	0.616213	0.26872	0.154742
139	0.125863	0.242273	0.222959
140	0.211199	0.341998	0.124069
141	0.371621	0.217589	0.124069
142	0.302184		0.283269
143	0.181293		0.654029
144	0.111594		0.127981
145	0.254768		0.505193
146	0.633417		0.231348
147	0.225183		0.628256
148	0.101206		0.496691
149	0.342119		0.436156
150	0.062114		0.668634
151	0.214141		0.512304
152	0.215013		0.625096
153	0.295375		0.38939
154	0.638179		0.560955
155	0.635636		0.760675
156	0.383541		0.728191
157	0.121023		0.812051
158			0.856255
Mean	0.33519	0.312162	0.515096	0.494812
Median	0.239275	0.243537	0.546768	0.500718
