# Supplementary material for: A mouse ear skin model to study the dynamics of innate immune responses against Staphylococcus aureus biofilms
Source: BMC Microbiol. 2020 Jan 29;20:22. doi: 10.1186/s12866-019-1635-z (PMC6990489; doi:10.1186/s12866-019-1635-z)
Supplement: Supplementary file 12 — Additional file 12: Table S7. Table presenting the average speed of cells in contact with bacteria or not in infected mice at late time points. Raw data extracted from Imaris software. [file 12866_2019_1635_MOESM12_ESM.xlsx]

## Sheet: Feuil1
Cell number	Average Speed Of Cells In Contact With Bacteria (µm/min)		Average Speed Of Cells Not In Contact With Bacteria (µm/min)
	Planktonic form	Biofilm form	Planktonic form	Biofilm form
1	2.76756	0.88668	5.06472	0.83106
2	5.65566	2.02968	0.67998	2.50914
3	3.83052	2.23686	4.48638	0.98664
4	4.8327	1.6905	0.36288	0.98514
5	5.64294	1.72674	2.94624	1.11144
6	2.93868	1.5654	3.63498	1.56072
7	8.0784	1.8606	4.29498	2.16618
8	4.49106	0.71862	4.05618	1.0746
9	4.4058	0.9558	4.4628	0.84834
10	4.09506	1.34964	3.64332	1.54272
11	4.80222	1.03842	0.8106	1.12164
12	4.67088	0.9642	2.04954	1.47822
13	0.54978	2.36352	0.28578	1.20846
14	4.45296	0.87444	2.20224	1.1634
15	3.33138	0.5439	4.37946	2.06094
16	3.90354	1.45452	4.74312	1.1283
17	0.684	0.72402	6.8124	0.64566
18	5.67786	1.02492	4.59882	1.26906
19	2.2611	0.4482	3.531	1.1436
20	4.02102	0.81786	6.0942	3.31158
21	0.58248	1.3623	5.11464	1.33578
22	0.59412	1.5588	4.6305	3.38214
23	5.61714	0.92034	4.33194	1.34244
24	6.92892	1.86354	3.88404	2.02164
25	4.69128	2.44014	5.19762	1.587
26	3.05022	1.53336	4.8399	1.72422
27	6.0477	0.41724	5.36892	0.93264
28	1.27158	0.1488	4.13964	1.47534
29	3.62094	0.19824	5.2959	1.33896
30	4.31652	0.2463	3.8253	0.95406
31	1.55352	0.23412	5.78532	0.68106
32	0.38436	0.225	3.42438	2.11428
33	2.37642	0.29928	3.44766	0.7842
34	6.84294	0.1089	4.51764	3.07188
35	6.26382	0.6375	6.00036	0.80922
36	1.38348	0.0942	6.33258	0.65382
37	0.17604	0.10842	2.29938	2.62068
38	0.42954	0.09378	12.6401	0.621
39	4.87428	0.12216	4.7838	2.34582
40	4.04484	0.28788	5.51568	0.78156
41	0.90564	0.04758	3.3675	0.4761
42	3.48288	0.73386	4.6968	0.76212
43	3.78846	0.12354	2.20926	0.98226
44	2.50686	0.30486	1.40136	0.74058
45	4.77192	0.12066	2.31888	2.18952
46	3.6156	0.1749	3.91944	1.7733
47	1.3728	0.25434	7.78608	1.27098
48	3.68706	0.3171	5.12574	4.36956
49	3.3825	0.40212	1.12596	1.56216
50	5.09046	0.92772	1.54788	1.03794
51	3.0261	0.36594	1.20042	1.63986
52	4.25574	0.3693	3.77442	1.09272
53	2.44494	0.29844	4.84188	0.73614
54	2.58864	0.19626	5.12004	2.77296
55	4.78956	0.23886	1.46808	0.45594
56	4.12998	0.36822	4.12152	0.39162
57	1.1319	0.4245	4.59312	1.43646
58	1.46316	0.5487	3.70962	3.13692
59	1.1547	0.4452	5.41794	1.69656
60	0.9174	0.48534	1.65834	2.73948
61	4.36482	0.54948	1.58142	1.0719
62	5.34144	0.32262	6.42906	1.98972
63	3.58788	1.26306	2.84142	1.173
64	6.02256	0.40932	2.00586	0.5979
65	3.89574	0.46866	2.15496	0.44466
66	5.39592	0.99816	1.75206	1.0341
67	5.09856	0.2448	4.3716	0.19548
68	2.637	0.522	4.95594	0.39342
69	6.32418	0.1827	5.62434	0.20784
70	2.83308	0.3087	2.43048	0.13638
71	3.02778	0.25638	8.415	0.24384
72	3.01908	0.70584	5.33448	0.59796
73	4.227	0.46146	3.25368	2.41404
74	4.86534	0.30468	4.57914	3.00666
75	5.2869	0.41286	4.13136	5.7609
76	0.95226	0.47196	7.46232	1.58406
77	3.20286	0.17064	3.24414	2.48256
78	2.95464	0.89856	3.68478	0.59358
79	0.8328	0.43956	5.36274	0.70752
80	3.13776	0.71076	5.7306	1.79874
81	2.5896	0.41724	6.21072	2.80974
82	4.11024	0.36666	5.05512	2.2257
83	6.57246	0.29112	3.68064	1.64958
84	6.63198	0.34596	3.7803	2.4006
85	3.41784	1.19814	4.51248	1.81296
86	2.74032	0.38784	5.01378	2.8518
87	1.84776	0.26166	4.50732	1.10262
88	4.01832	0.31596	2.14158	0.3786
89	2.83638	0.28692	2.06136	0.40092
90	2.79642	1.59486	3.90126	3.00084
91	1.96098	0.5562	6.42522	1.07502
92	5.31504	0.14808	5.14158	1.91262
93	3.8478	0.32118	1.82508	0.76914
94	2.05908	0.45456	2.86422	1.55952
95	5.47272	0.41298	1.29222	0.15546
96	3.02436	0.33888	1.6116	2.4117
97	4.1859	0.23724	2.37276	1.53006
98	4.88232	0.41586	1.88172	0.48822
99	4.76352		1.4109	2.2944
100	2.71206		1.2723	2.04396
101	3.6597		7.32438	2.76366
102	0.69156		5.14176	0.59844
103	3.14094		8.54514	3.99234
104	7.4826		4.0995	1.51512
105	5.03118		3.53964	3.75222
106	3.09996		3.89382	0.5502
107	5.22084		3.6987	1.76082
108	2.92788		5.21424	3.30822
109	4.47024		5.1579	2.58156
110	4.38306		4.75452	0.85836
111	4.88328		2.9787	3.15804
112	3.40572		6.1173	1.68204
113	1.06554		6.60384	4.2705
114	5.16702		4.65858	5.259
115	7.74528		4.4103	3.5502
116	4.81758		6.02238	2.00076
117	7.91088		5.04972	1.23318
118	5.43894		3.49986	3.57618
119	6.27246		5.09574	1.1727
120	0.63504		4.01088	2.05236
121	0.16668		8.86338	0.34614
122	0.2619		3.15522	1.25274
123	0.3636		6.34698	1.18584
124	2.7513		4.87182	1.66824
125	5.6625		7.2936	1.02798
126	3.34986		5.17524	1.41126
127	5.58618		4.1895	1.29714
128	3.57156		4.52796	1.1967
129	3.2565		5.5077	1.14048
130	1.81146		3.67932	3.41664
131	2.66526		7.17888	0.64788
132	4.8873		4.90338	1.57278
133	2.33892		3.91206	2.00214
134	4.46796		4.73022	0.94542
135	5.74872		5.52084	0.96708
136	3.31014			1.03176
137	3.93468			1.03734
138	7.46478			0.65274
139	2.80044			1.272
140	2.544			0.31344
141	3.90246			0.61362
142	0.993			0.82938
143	1.34532			0.579
144	4.91916			2.9451
145	8.24118			1.57314
146	2.41968			2.21718
147	7.19436			0.807
148	4.56012			7.77126
149	10.0517			4.06698
150	9.07068			1.68708
151	1.6821			1.92174
152	4.6974			5.23302
153	5.6454			3.32256
154	9.44676			3.36576
155	8.24286			5.29062
156	4.31292			1.6014
157	2.88942			1.50726
158	1.88274			0.53196
159	6.7446			2.12682
160	6.57948			1.99218
161	4.7661			4.413
162	3.41886			2.20068
163	4.19046			3.1656
164	6.14064			2.21046
165	2.91828			2.02812
166	3.89874			1.51842
167	2.89512			5.51784
168	2.93154			2.69106
169	5.40528			4.28556
170	3.09888			3.90438
171	3.59574			3.56178
172	2.70888			6.66408
173	11.3366			1.38996
174	4.06578			5.85504
175	0.83154			6.7959
176	1.31622			0.84894
177	0.75168			3.55038
178	1.82424			3.55368
179	3.58482			1.9476
180	8.66988			2.2854
181	6.47586			4.06512
182	4.23024			7.82718
183	3.08682			7.02288
184	1.69602			1.25628
185	5.88564			3.57192
186	7.81488			3.24564
187	8.98116			3.77772
188	6.42276			3.57492
189	6.6699			4.4964
190	7.33542			4.8831
191	11.6202			5.43978
192	7.1805			1.46658
193	4.65084			0.57636
194	1.54278			2.0367
195	3.10356			1.18824
196	2.35194			4.77312
197	4.5504			0.666
198	1.4778			2.93448
199	8.66892			3.83208
200	6.77766			5.1735
201	6.91674			1.94394
202	7.90872			3.33966
203	1.21482			4.31448
204	3.75432			3.7581
205	5.76102			4.89936
206	6.63138			3.85392
207	5.17332			4.6788
208	4.78164			2.16402
209	1.4133			5.44398
210	5.63262			3.51276
211	3.01746			5.21046
212	3.76758			6.86784
213	7.2717			3.2472
214	8.65698			1.3677
215	3.30192			4.47984
216	8.60832			2.1126
217	5.56272			5.43096
218	7.57152			3.3819
219	4.42494			2.73168
220	7.12008			1.51044
221	5.52006			2.48304
222	7.28226			2.01018
223	7.35324			0.41538
224	2.14116			1.04526
225	10.2209			2.6547
226	5.10162			3.99618
227	5.30598			4.5315
228	8.23056			4.72554
229	5.65842			1.03134
230	5.09934			2.45736
231	4.61628			6.38646
232	4.6566			3.23094
233	2.7087			2.49408
234	7.78398			5.69154
235	8.1762			2.49012
236	10.2883			1.95672
237	6.29274			0.8886
238	7.38468			1.97544
239	4.20222			4.72362
240	3.11994			2.97846
241	4.38594			1.93806
242	5.36178			2.2359
243	5.99418			2.65164
244	6.22992			2.39724
245	10.4794			4.90482
246	4.46022			4.82928
247	5.43192			7.57728
248	7.6347			3.26568
249	9.16482			2.0433
250	5.90604			6.51462
251	9.22836			3.68472
252	3.95004			1.30974
253	7.79358			1.4997
254	7.35036			3.98478
255	5.6904			1.9914
256	7.6578			3.6279
257	9.20076			5.90394
258	8.26926			6.02088
259	8.07612			3.56148
260	7.53984			2.0154
261	7.61946			4.0632
262	9.27678			4.59198
263	4.27212			9.54222
264	6.76308			4.85634
265	5.35872			5.11878
266	6.6462			7.14264
267	8.96718			3.47268
268	8.46684			1.89966
269	3.33834			4.32618
270	5.98512			2.50392
271	4.66626			5.08422
272	3.36732			3.40092
273	5.14926			5.25456
274	10.0693			4.97094
275	7.1631			2.72868
276	4.59018			4.64424
277	5.76756			5.32602
278	6.80214			3.73734
279	2.3361			4.55544
280	6.75552			3.97188
281	8.00298			5.43936
282	7.71678			5.76468
283	10.4986			4.24218
284	6.75828			1.85268
285	7.149			1.9977
286	5.85018			7.87656
287	5.45346			6.79248
288	1.67508			3.61908
289	6.4449			5.02464
290	1.46568			4.07184
291	1.45566			5.75412
292	1.01688			2.6664
293	2.06772			5.09922
294	0.92304			2.82996
295	1.93104			5.03898
296	1.93218			4.65738
297	1.93374			3.62544
298	0.90246			2.1234
299				4.00512
300				2.52972
301				4.734
302				1.80528
303				7.28256
304				4.43958
305				3.46884
306				3.36336
307				6.60828
308				3.5265
309				4.31328
310				3.9489
311				3.75822
312				2.4135
313				4.16256
314				4.66878
315				3.95754
316				2.7213
317				1.56552
318				0.43542
319				6.68184
320				0.76518
321				1.12404
322				6.34698
323				1.923
324				2.73666
325				3.65172
326				4.1841
327				4.7451
328				5.12262
329				6.12612
330				1.93164
331				4.51386
332				4.8546
333				1.60512
334				2.08182
335				8.38074
336				4.2906
337				2.22558
338				2.1717
339				7.73262
340				4.60968
341				5.18442
342				3.30306
343				1.38714
344				5.7708
345				2.91888
346				6.12864
347				2.86872
348				5.6124
349				5.96424
350				3.94986
351				0.9753
352				4.01028
353				3.65412
354				12.5872
355				7.14912
356				4.98384
357				8.62404
358				2.6082
359				4.57128
360				4.61532
361				5.22288
362				6.50736
363				5.54856
364				3.3081
365				2.13546
366				1.82568
367				5.63448
368				4.80798
369				9.48204
370				10.1686
371				4.3251
372				1.93128
373				4.96386
374				3.96684
375				3.90126
376				2.6055
377				3.58188
378				3.33138
379				3.18372
380				4.43016
381				6.2019
382				6.08838
383				5.63472
384				3.53274
385				3.40338
386				2.00154
387				2.86632
388				3.63624
389				3.79956
390				3.67674
391				3.29364
392				1.96074
393				2.79588
394				2.52054
395				7.95504
396				1.82982
397				4.95846
398				7.33098
399				4.57698
400				5.74914
401				3.07344
402				4.89708
403				5.2581
404				2.25822
405				3.7254
406				4.84482
407				4.0155
408				2.23392
409				1.73862
410				3.97284
411				1.62786
412				5.85684
413				7.296
414				6.30114
415				2.19348
416				2.04612
417				3.3837
418				6.31278
419				10.4114
420				2.56842
Mean	4.60237	0.650773	4.23629	3.10621
Median	4.45659	0.41724	4.37946	2.72499
