# Supplementary material for: A mouse ear skin model to study the dynamics of innate immune responses against Staphylococcus aureus biofilms
Source: BMC Microbiol. 2020 Jan 29;20:22. doi: 10.1186/s12866-019-1635-z (PMC6990489; doi:10.1186/s12866-019-1635-z)
Supplement: Supplementary file 13 — Additional file 13: Table S8. Table presenting the straightness of cells in contact with bacteria or not in infected mice at late time points. Raw data extracted from Imaris software. [file 12866_2019_1635_MOESM13_ESM.xlsx]

## Sheet: Feuil1
Cell number	Straightness Of Cells In Contact With Bacteria		Straightness Of Cells Not In Contact With Bacteria
	Planktonic form	Biofilm form	Planktonic form	Biofilm form
1	0.38712	0.173574	0.917307	0.191501
2	0.740492	0.037177	0.123431	0.22845
3	0.733327	0.098267	0.746391	0.311696
4	0.299073	0.056915	0.187503	0.126619
5	0.816383	0.073368	0.616401	0.068583
6	0.893681	0.130194	0.284966	0.143095
7	0.6654	0.169037	0.431202	0.066453
8	0.102061	0.186964	0.838652	0.152433
9	0.752154	0.148657	0.788842	0.186685
10	0.650136	0.128039	0.38739	0.087697
11	0.625786	0.110361	0.175161	0.226786
12	0.560492	0.152815	0.247106	0.213489
13	0.113873	0.100674	0.341914	0.124009
14	0.520714	0.10783	0.134715	0.245863
15	0.799706	0.26814	0.203415	0.094546
16	0.336262	0.122843	0.727674	0.183973
17	0.102936	0.263369	0.721898	0.278854
18	0.246225	0.102186	0.483548	0.138396
19	0.340221	0.291093	0.52585	0.147497
20	0.418674	0.138752	0.908744	0.057346
21	0.172221	0.070194	0.91305	0.115756
22	0.095997	0.069287	0.61073	0.298377
23	0.420187	0.113382	0.966855	0.073009
24	0.111425	0.079909	0.561613	0.078491
25	0.55574	0.042715	0.268318	0.108332
26	0.466907	0.100028	0.912092	0.084955
27	0.725678	0.429427	0.909509	0.198399
28	0.071448	0.216499	0.761944	0.073587
29	0.659166	0.165084	0.802625	0.15543
30	0.543424	0.128716	0.791615	0.125232
31	0.02606	0.185538	0.702549	0.240794
32	0.255695	0.136127	0.971806	0.118709
33	0.60818	0.190932	0.549145	0.176649
34	0.857347	0.262972	0.453942	0.849054
35	0.600279	0.216745	0.997315	0.145087
36	0.180149	0.261055	0.935344	0.170955
37	0.356879	0.40921	0.592579	0.271014
38	0.370263	0.431452	0.945719	0.453799
39	0.292854	0.311432	0.623344	0.041924
40	0.3164	0.198805	0.713076	0.197415
41	0.102906	0.583983	0.604631	0.264751
42	0.569447	0.02288	0.704722	0.133429
43	0.24085	0.208782	0.331846	0.295397
44	0.421456	0.096224	0.105641	0.276026
45	0.069225	0.211277	0.052416	0.153858
46	0.655713	0.167672	0.331817	0.117661
47	0.202088	0.26955	0.752271	0.080396
48	0.90304	0.455085	0.373307	0.044816
49	0.113825	0.31237	0.454522	0.158542
50	0.45309	0.266972	0.144189	0.199719
51	0.043818	0.374258	0.107996	0.082078
52	0.207064	0.453946	0.383173	0.111988
53	0.717138	0.426307	0.849435	0.211278
54	0.403742	0.434048	0.077961	0.065323
55	0.750072	0.239418	0.12424	0.238935
56	0.403017	0.346722	0.383556	0.377216
57	0.170602	0.208723	0.256163	0.110807
58	0.070433	0.271646	0.328135	0.540805
59	0.100683	0.311861	0.589618	0.045825
60	0.043336	0.261844	0.120944	0.038859
61	0.660017	0.510667	0.253065	0.035816
62	0.431339	0.440496	0.748093	0.13996
63	0.427666	0.086599	0.735362	0.546315
64	0.771243	0.41166	0.168977	0.116323
65	0.222309	0.456966	0.496979	0.192029
66	0.859619	0.187432	0.100687	0.182067
67	0.917702	0.515981	0.580362	0.294835
68	0.125974	0.321411	0.640333	0.677121
69	0.993419	0.429681	0.42007	0.372681
70	0.385588	0.211998	0.061216	0.190601
71	0.440555	0.4603	0.686035	0.472912
72	0.244028	0.371475	0.726331	0.334596
73	0.490729	0.334898	0.65286	0.713905
74	0.846071	0.246962	0.304626	0.35001
75	0.952302	0.348675	0.712119	0.854452
76	0.175468	0.411346	0.455957	0.120174
77	0.33782	0.613559	0.715595	0.599699
78	0.988894	0.182141	0.466969	0.220607
79	0.269855	0.573423	0.787992	0.474261
80	0.645404	0.086966	0.66051	0.174604
81	0.421056	0.367262	0.173473	0.056159
82	0.170591	0.512436	0.478831	0.333137
83	0.863825	0.444168	0.241231	0.268861
84	0.157344	0.343053	0.43703	0.387523
85	0.544016	0.224586	0.797201	0.692007
86	0.61462	0.343236	0.190297	0.082559
87	0.366958	0.283806	0.418812	0.77198
88	0.776299	0.410352	0.056194	0.280232
89	0.567874	0.470262	0.088937	0.206616
90	0.245632	0.160516	0.606786	0.324906
91	0.514374	0.266364	0.761516	0.144264
92	0.484334	0.522658	0.781898	0.560892
93	0.632314	0.309646	0.631489	0.302972
94	0.794801	0.155838	0.267773	0.611466
95	0.439608	0.45743	0.057135	0.605721
96	0.740436	0.316606	0.05362	0.209292
97	0.709076	0.467793	0.278824	0.471962
98	0.628849	0.272693	0.107062	0.168011
99	0.615242		0.081585	0.14947
100	0.624796		0.080977	0.472462
101	0.587452		0.74289	0.676595
102	0.047167		0.670986	0.221054
103	0.662286		0.649014	0.516482
104	0.855001		0.308666	0.093189
105	0.575749		0.209008	0.34137
106	0.251779		0.313629	0.389017
107	0.80194		0.524243	0.318616
108	0.818294		0.540771	0.324849
109	0.938461		0.629586	0.435253
110	0.793579		0.278354	0.135031
111	0.848757		0.460946	0.097707
112	0.461613		0.782262	0.320957
113	0.49762		0.220858	0.506685
114	0.684888		0.256945	0.283261
115	0.935747		0.317335	0.117809
116	0.644023		0.571765	0.015772
117	0.947464		0.169965	0.383939
118	0.845746		0.392036	0.388212
119	0.727443		0.621041	0.343539
120	0.111241		0.537722	0.699423
121	0.200966		0.829416	0.272808
122	0.288224		0.54138	0.534222
123	0.443003		0.044414	0.676566
124	0.402229		0.451833	0.134973
125	0.767788		0.881587	0.274064
126	0.383733		0.667178	0.164494
127	0.773519		0.588222	0.135324
128	0.290042		0.628343	0.206234
129	0.968672		0.595694	0.237724
130	0.432038		0.346558	0.1615
131	0.520747		0.268133	0.858476
132	0.662924		0.260563	0.548365
133	0.552875		0.156695	0.18675
134	0.899672		0.138292	0.142313
135	0.895615		0.544765	0.140724
136	0.531734			0.094772
137	0.721253			0.524229
138	0.595389			0.210914
139	0.256816			0.388692
140	0.793422			0.198882
141	0.901477			0.200308
142	0.121541			0.313937
143	0.35867			0.445298
144	0.201949			0.755854
145	0.656788			0.272123
146	0.065834			0.46895
147	0.748954			0.949524
148	0.436594			0.873114
149	0.278702			0.807444
150	0.920255			0.562077
151	0.055511			0.111611
152	0.798344			0.528576
153	0.537974			0.44478
154	0.904409			0.204328
155	0.934206			0.195108
156	0.8463			0.664321
157	0.345708			0.057155
158	0.309399			0.265438
159	0.568656			0.591142
160	0.702559			0.201829
161	0.853899			0.836764
162	0.602982			0.182541
163	0.618819			0.621015
164	0.723422			0.121741
165	0.554758			0.083085
166	0.748455			0.713955
167	0.311646			0.533213
168	0.674495			0.475203
169	0.228286			0.155863
170	0.064823			0.193311
171	0.834778			0.728679
172	0.192377			0.23721
173	0.581504			0.362644
174	0.482598			0.394811
175	0.105175			0.928545
176	0.875419			0.401906
177	0.111133			0.290962
178	0.448042			0.850033
179	0.651119			0.109467
180	0.564638			0.513064
181	0.736149			0.469789
182	0.275977			0.949892
183	0.364203			0.639586
184	0.08541			0.147722
185	0.541599			0.331282
186	0.757163			0.032146
187	0.759891			0.104393
188	0.594546			0.334175
189	0.511098			0.660694
190	0.473809			0.348712
191	0.981728			0.695675
192	0.720991			0.326413
193	0.468689			0.607196
194	0.245222			0.475049
195	0.338985			0.060835
196	0.683583			0.562285
197	0.423794			0.174282
198	0.156725			0.067372
199	0.642779			0.825537
200	0.439371			0.655287
201	0.636358			0.115259
202	0.815341			0.682934
203	0.076359			0.578188
204	0.706335			0.501953
205	0.89826			0.73663
206	0.803407			0.536152
207	0.734467			0.740502
208	0.858869			0.076288
209	0.332074			0.524683
210	0.654124			0.409689
211	0.177393			0.750049
212	0.854187			0.768647
213	0.26989			0.789637
214	0.63635			0.057247
215	0.460325			0.796122
216	0.66319			0.235857
217	0.862179			0.729367
218	0.454498			0.367002
219	0.433381			0.680147
220	0.890745			0.151274
221	0.813085			0.836561
222	0.675516			0.102961
223	0.279493			0.408117
224	0.533967			0.253747
225	0.900681			0.111846
226	0.605345			0.739051
227	0.87606			0.761816
228	0.661051			0.477403
229	0.966376			0.406439
230	0.544641			0.268699
231	0.601876			0.711968
232	0.641557			0.03419
233	0.788737			0.226242
234	0.850699			0.336549
235	0.904565			0.870679
236	0.473561			0.089527
237	0.693341			0.102767
238	0.727964			0.209618
239	0.793715			0.672759
240	0.347618			0.497977
241	0.091269			0.718196
242	0.542554			0.676364
243	0.479196			0.428494
244	0.693526			0.667164
245	0.283988			0.276088
246	0.669998			0.512678
247	0.34787			0.856561
248	0.448423			0.295968
249	0.151383			0.060242
250	0.196532			0.952098
251	0.427111			0.302476
252	0.134914			0.491145
253	0.273839			0.64561
254	0.724372			0.495813
255	0.34391			0.104415
256	0.10156			0.380286
257	0.775101			0.640147
258	0.488254			0.678774
259	0.588042			0.582731
260	0.41543			0.061826
261	0.109965			0.504437
262	0.594779			0.784776
263	0.120404			0.935679
264	0.446484			0.954495
265	0.39023			0.644327
266	0.33837			0.667673
267	0.203729			0.306357
268	0.4798			0.672412
269	0.516201			0.472523
270	0.103561			0.361509
271	0.174339			0.204854
272	0.360453			0.383485
273	0.113769			0.666227
274	0.091677			0.691548
275	0.523483			0.469205
276	0.546355			0.947882
277	0.432172			0.781204
278	0.538368			0.746333
279	0.321631			0.783915
280	0.10911			0.026987
281	0.398985			0.857935
282	0.102205			0.974287
283	0.092822			0.910706
284	0.656287			0.360616
285	0.85274			0.160092
286	0.514364			0.976924
287	0.211551			0.274814
288	0.542232			0.668939
289	0.495253			0.774513
290	0.038659			0.837267
291	0.036216			0.601601
292	0.083365			0.372646
293	0.440898			0.829482
294	0.116419			0.951855
295	0.020067			0.963559
296	0.059221			0.755834
297	0.024499			0.251276
298	0.054086			0.270606
299				0.98657
300				0.081882
301				0.351598
302				0.722552
303				0.709123
304				0.625546
305				0.142622
306				0.684898
307				0.751141
308				0.773526
309				0.544964
310				0.676217
311				0.930406
312				0.131857
313				0.266947
314				0.920897
315				0.632709
316				0.659026
317				0.24123
318				0.344879
319				0.870856
320				0.452939
321				0.613207
322				0.906374
323				0.672662
324				0.248063
325				0.547546
326				0.40076
327				0.185214
328				0.900398
329				0.537605
330				0.710476
331				0.485496
332				0.572286
333				0.914436
334				0.26835
335				0.864495
336				0.124521
337				0.366478
338				0.614872
339				0.83857
340				0.748393
341				0.988422
342				0.58738
343				0.375131
344				0.371797
345				0.333774
346				0.811913
347				0.818836
348				0.788197
349				0.594175
350				0.165868
351				0.170891
352				0.713173
353				0.500506
354				0.923584
355				0.834015
356				0.972014
357				0.462119
358				0.265841
359				0.725731
360				0.370783
361				0.442756
362				0.998719
363				0.808761
364				0.470839
365				0.676979
366				0.928562
367				0.853701
368				0.971867
369				0.903939
370				0.636221
371				0.607135
372				0.520521
373				0.732744
374				0.101908
375				0.254021
376				0.951693
377				0.497128
378				0.715198
379				0.772005
380				0.443149
381				0.807175
382				0.583783
383				0.997376
384				0.325226
385				0.540165
386				0.651524
387				0.792404
388				0.712633
389				0.709777
390				0.748958
391				0.654558
392				0.755903
393				0.428021
394				0.681961
395				0.419901
396				0.333509
397				0.702457
398				0.965855
399				0.599592
400				0.798147
401				0.749177
402				0.91782
403				0.740178
404				0.724431
405				0.903629
406				0.938333
407				0.717589
408				0.450765
409				0.502226
410				0.681432
411				0.830103
412				0.879898
413				0.407476
414				0.929208
415				0.507997
416				0.726599
417				0.425767
418				0.923772
419				0.941185
420				0.983125
Mean	0.494634	0.268721	0.481169	0.459345
Mediane	0.512731	0.262408	0.483548	0.439005
